# Supplementary material for: R-Score: A New Parameter to Assess the Quality of Variants’ Calls Assessed by NGS Using Liquid Biopsies
Source: Biology (Basel). 2021 Sep 24;10(10):954. doi: 10.3390/biology10100954 (PMC8533561; doi:10.3390/biology10100954)
Supplement: Supplementary file 1 [file biology-10-00954-s001.zip]

Archive with 1 entries (1 files):
- biology-1339819-supplementary.pdf
